# Supplementary material for: A Systematic Review and Meta-Analysis Comparing the Diagnostic Accuracy Tests of COVID-19
Source: Diagnostics (Basel). 2023 Apr 26;13(9):1549. doi: 10.3390/diagnostics13091549 (PMC10177430; doi:10.3390/diagnostics13091549)
Supplement: Supplementary file 1 [file diagnostics-13-01549-s001.zip]

Archive with 1 entries (1 files):
- diagnostics-2318831-supplementary.pdf
